# Supplementary material for: VEGF Overexpression Significantly Increases Nanoparticle-Mediated siRNA Delivery and Target-Gene Downregulation
Source: Pharmaceutics. 2022 Jun 14;14(6):1260. doi: 10.3390/pharmaceutics14061260 (PMC9229257; doi:10.3390/pharmaceutics14061260)
Supplement: Supplementary file 1 [file pharmaceutics-14-01260-s001.zip]

Archive with 1 entries (1 files):
- pharmaceutics-1706226-supplementary.pdf
